# Supplementary material for: PE_PGRS proteins of Mycobacterium tuberculosis: A specialized molecular task force at the forefront of host–pathogen interaction
Source: Virulence. 2020 Jul 25;11(1):898–915. doi: 10.1080/21505594.2020.1785815 (PMC7550000; doi:10.1080/21505594.2020.1785815)
Supplement: Supplemental Material [file KVIR_A_1785815_SM4297.zip]

Archive with 3 entries (3 files):
- figure S1.tif
- figure S2.tif
- Supplementary Figure caption.docx
